# Supplementary material for: Relative abundance and diversity of sharks and predatory fishes across Marine Protected Areas of the Tropical Eastern Pacific
Source: PLoS One. 2025 Nov 26;20(11):e0334164. doi: 10.1371/journal.pone.0334164 (PMC12654931; doi:10.1371/journal.pone.0334164)
Supplement: S1 Table — Fixed-factor and pairwise PERMANOVA results testing differences in reef fish community composition among oceanic MPAs (S1A-B) and coastal MPAs (S1C-D), and reef fish species strong correlated (Pearson>0.7) with first and second CAP axes (S1E). (XLSX) [file pone.0334164.s001.xlsx]

## Sheet: Citation
Supplementary Material Relative abundance and diversity of sharks and predatory fishes across Marine Protected Areas of the Tropical Eastern Pacific Simon J. McKinley, Sarah F. Hansen, Denisse Fierro-Arcos, Megan E. Cundy, Magdalena Mossbrucker, Gabriel M. S. Vianna, Jenifer Suarez-Moncada, Mauricio Hoyos-Padilla, Sandra Bessudo-Lion, Enric Sala, Pelayo Salinas-de-León

## Sheet: S1A-B Tables
S1A Table. Fixed-factor PERMANOVA for differences in whole reef fish community multivariate composition across four oceanic MPAs in the TEP.
Factor	Degrees of freedom	Mean Squares	Pseudo-F statistic	Permutational P-value
MPA	3	17122	12.169	<0.001
Res	61	1407.1
Total	64
S1B Table. PERMANOVA pairwise for differences in whole reef fish community multivariate composition between four oceanic MPAs in the TEP.
Oceanic MPA	Revillagigedo	Clipperton	Malpelo	Galapagos
Revillagigedo	-	<0.001	<0.001	<0.001
Clipperton	<0.001	-	<0.001	<0.001
Malpelo	<0.001	<0.001	-	0.001
Galapagos	<0.001	<0.001	<0.001	-

## Sheet: S1C-D Tables
S1C Table. Fixed-factor PERMANOVA for differences in whole reef fish community multivariate composition across three coastal MPAs in the TEP.
Factor	Degrees of freedom	Mean Squares	Pseudo-F statistic	Permutational P-value
Location	2	10659	4.4685	<0.001
Res	43	2385.3
Total	45
S1D Table. PERMANOVA pairwise for differences in whole reef fish community multivariate composition between four coastal MPAs in the TEP.
Coastal MPA	Cano	Galera	Machalilla
Cano	-	0.001	0.001
Galera	0.001	-	0.026
Machalilla	0.001	0.026	-

## Sheet: S1E Table
S1E Table. Reef fish species strongly correlated (Pearson>0.7) with the first or second Canonical Analysis of Principal coordinates (CAP) axes.
Species	CAP1	CAP2	CAP3	CAP4	CAP5	CAP6		Trophic group
Ctenochaetus Marginatus	-0.630082	-0.416241	0.374886	-0.385288	0.122279	0.00926835		Herbivore
Holacanthus Limbaughi	-0.607263	-0.410138	0.354688	-0.358819	0.116513	0.0132742		Herbivore
Holacanthus Passer	-0.163016	0.848619	0.0369683	-0.00200735	0.0175725	-0.0154109		Herbivore
Scarus Rubroviolaceus	-0.683265	-0.363164	0.122184	-0.0477234	0.105357	0.0386762		Herbivore
Caranx Lugubris	-0.661374	-0.343438	0.126201	0.149718	0.0274078	-0.0559615		High-order teleost
Caranx Melampygus	-0.765365	-0.376348	0.0177387	-0.106325	-0.132563	-0.041944		High-order teleost
Mycteroperca Olfax	-0.168644	0.860839	0.0354831	0.0138404	-0.00947583	-0.0250749		High-order teleost
Bodianus Diplotaenia	-0.673376	0.266397	0.162115	-0.0127817	-0.00259672	-0.011279		Meso-predator
Dermatolepis Dermatolepis	-0.712545	0.198944	0.293473	-0.160811	-0.0711649	-0.0787353		Meso-predator
Epinephelus Clippertonensis	-0.694718	-0.493045	0.319401	-0.240943	0.0269542	0.000842911		Meso-predator
Forcipiger Flavissimus	-0.573293	-0.410529	0.272772	-0.179515	0.0476147	0.0295894		Meso-predator
Gymnothorax Dovii	-0.597212	0.389996	0.302462	-0.154528	0.259423	-0.0240732		Meso-predator
Sufflamen Verres	-0.683535	0.35899	0.105456	0.0254219	0.126295	-0.0388544		Meso-predator
Thalassoma Grammaticum	-0.706355	-0.484726	0.277292	-0.14599	0.0064669	0.000459923		Meso-predator
Zanclus Cornutus	-0.707272	-0.269664	0.268319	-0.0395575	0.170209	0.027759		Meso-predator
Paranthias Colonus	-0.754754	0.0796277	0.253811	-0.180606	0.156323	0.00223365		Planktivore
Carcharhinus Galapagensis	-0.736977	-0.0617742	0.268753	-0.0991231	0.190083	0.0154138		Shark
Sphyrna Lewini	-0.12365	0.489977	-0.02979	0.258612	0.33333	0.089611		Shark
